# Supplementary material for: AirDNA sampler: An efficient and simple device enabling high-yield, high-quality airborne environment DNA for metagenomic applications
Source: PLoS One. 2023 Jun 29;18(6):e0287567. doi: 10.1371/journal.pone.0287567 (PMC10309600; doi:10.1371/journal.pone.0287567)
Supplement: S2 File — (XLSX) [file pone.0287567.s002.xlsx]

## Sheet: A
S2 Table, sheet A: DNA yields obtained by sampling A
date	DNA_yield (ng)	sampler
2021_06_10	0.264	MD8
2021_06_10	0.294	MD8
2021_06_10	0.216	MD8
2021_06_10	0.287	MD8
2021_06_10	0.188	MD8
2021_06_10	0.279	MD8
2021_06_10	0.106	Coriolis
2021_06_10	0.108	Coriolis
2021_06_10	0.144	Coriolis
2021_06_10	0.126	Coriolis
2021_06_10	0.1	Coriolis
2021_06_10	0.111	Coriolis

## Sheet: B
S2 Table, sheet B: DNA yields obtained by sampling B
date	DNA_yield (ng)
2021_06_23	0.06
2021_06_23	0.05
2021_06_23	0.05
2021_06_30	0.1
2021_06_30	0.14
2021_06_30	0.11
2021_07_07	0.09
2021_07_07	0.15
2021_07_07	0.09
2021_07_25	0.21
2021_07_25	0.32
2021_07_25	0
2021_08_09	1.03
2021_08_09	1.51
2021_08_09	1.95
2021_08_11	0.2
2021_08_11	0.22
2021_08_11	0.31
2021_08_18	0.24
2021_08_18	0.16
2021_08_18	0
2021_08_18	0.11
2021_08_18	0.28
2021_09_03	2.14
2021_09_03	1.98
2021_09_03	2.63
2021_09_13	1.16
2021_09_13	5.4
2021_09_13	3.12
2021_09_20	0.98
2021_09_20	0.45
2021_09_20	0.61
2021_09_21	0.37
2021_09_21	0.39
2021_09_21	0.56
2021_09_24	0.26
2021_09_24	0.29
2021_09_24	0.21
2021_09_24	0.12
2021_09_24	0.18
2021_09_24	0.21

## Sheet: C
S2 Table, sheet C: DNA yields obtained by sampling C
date	DNA yield (ng) from MD8 sampler	DNA yield (ng) from AirDNA sampler
2021_09_27	0.6125	337
2021_09_27	0.875	114.54
2021_09_27	1.0825	48.975
2021_09_27	0.7	116.2
2021_09_27	0.42	19
2021_09_27	0.505	9.6
2021_09_28	0	6.79
2021_09_28	0.54	12.605
2021_09_28	0.8425	5.74
2021_09_28	0	3.23
2021_09_28	0.686	2.45
2021_09_28	0.504	4.71
2021_09_29	0.365	35.52
2021_09_29	0.303	22.37
2021_09_29	0.495	40.77
2021_09_29	1.265	35.67
2021_09_29	2.5875	36.51
2021_09_29	2.765	30.27
2021_09_30	3.3625	116
2021_09_30	6.4	120.1
2021_09_30	10.825	114.4
2021_09_30	2.856	114.6
2021_09_30	14.625	134.05
2021_09_30	11.825	241.15
2021_11_30	0.204	19.4375
2021_11_30	0.258	13.13
2021_11_30	0.314	10.27
2021_11_30	0.157	19.24
2021_11_30	0.182	21.5
2021_11_30	0.228	19.08
2021_11_31	0.294	12.675
2021_11_31	0.386	18.1475
2021_11_31	0.306	12.91
2021_11_31	0.387	18.4375
2021_11_31	0.271	28.51
2021_11_31	0.254	10.4875
2022_01_10	0.925	9.56
2022_01_10	0.762	11.625
2022_01_10	0.981	8.82
2022_01_10	1.342	11.9725
2022_01_10	1.581	14.1225
2022_01_10	1.056	9.6075
2022_02_08	0	13.075
2022_02_08	0.339	13.5125
2022_02_08	0.358	15.9875
2022_02_08	0.462	5.96
2022_02_08	0.401	6.36
2022_02_08	0.322	7.29

## Sheet: D
S2 Table, sheet D: DNA yields obtained by sampling D
Date	MD8 yield (ng)	AirDNA yield (ng)
2021_07_01	4.22	13.18
2021_07_01	1.01	31.2225
2021_07_01	3.21	11.0825
2021_07_01	2.32	20.44
2021_07_01	0	25.8
2021_07_02	1.07	8.96
2021_07_02	0	9.505
2021_07_02	0	9.155
2021_07_02	1.01	10.515
2021_07_02	0	13.005
2021_07_03	3.46	30.7
2021_07_03	2.41	30.4
2021_07_03	6.1	24.675
2021_07_03	2.69	14.1
2021_07_03	1.04	26.295
2021_07_03	2.5	15.8025

## Sheet: E
S2 Table, sheet E: DNA yields and values of air quality variables obtained by sampling E
Date	DNA_yield (ng)	pm0.3um	pm0.5um	pm1.0um	pm2.5um	pm5.0um	pm10um	AT	RH	DP	WB
2021_12_24	14.88	11725.7	3468	773	129.667	14.6667	7.33333	24.1	63.0333	17.3	19.9333
2021_12_24	18.9	15850.7	5053.67	1099	225.333	23.6667	13	24.3	63.6	17.6667	20.2
2021_12_24	10.58	12559	3454	842	171	22	11.6667	24.5	62.3667	17.5667	20.2
2022_01_06	19.8	12523	3764.33	837.667	139	19	6.66667	23.6667	58.7667	15.8333	19
2022_01_06	12.95	13467.7	4107.33	1022.33	142	27.6667	8.33333	24	59.0333	16.2	19.3
2022_01_06	1.44	14364.7	4509.33	1102.33	193.667	21.6667	11	24.0333	59.1667	16.2667	19.3667
2022_01_07	23.6	13953.7	4594	1279.33	189.667	22.6667	10	24.4333	55.9	15.7667	19.2333
2022_01_07	14.95	18073.7	5991.33	1486	244.667	33.6667	13	24.3667	57.3	16.0667	19.4
2022_01_07	10.5	12969.3	3948.67	830.333	150.333	15	7.33333	24.2667	57.6	16.0667	19.3333
2022_01_31	19.8	7542.5	2633.5	559.5	91.5	8	4	23.85	61.85	16.8	19.55
2022_01_31	22.4	12062	3991.4	913.2	149	11.4	7.8	23.9	65.46	17.74	20.08
2022_01_31	15.1	11469.2	3679.75	833.75	131.75	11.25	7	23.275	65.35	17.125	19.525
2022_02_01	25.8	7117.33	2284.67	513.333	85.6667	9.66667	6.66667	23.9333	66.5	18	20.2667
2022_02_01	32	9888.33	3255.67	872	149	14	9.33333	23.8	68.3667	18.3333	20.4333
2022_02_01	40.8	8597.33	3184	740	119.667	14	6.33333	23.8	69.4	18.5667	20.6
2022_02_02	234	7246	2512	671.667	119	14.6667	5.33333	23.8667	67	18.0667	20.3
2022_02_02	119.5	10153.7	3424	776	171.667	17.6667	7.33333	23.8667	67.7	18.2667	20.4
2022_02_02	212	9583.67	3460	665.333	148.333	15	6	24.2	66.3	18.2333	20.5333
2022_02_03	186	7105.67	2513.33	666.333	100.667	9	6	23.6333	66.8333	17.8	20.1
2022_02_03	210	9050	3003	696	114.333	15.6667	5	23.4667	67.8333	17.9	20.0667
2022_02_03	208	11371.3	3974	871.333	141	12.6667	7.33333	23.5	67.8333	17.9333	20.1
2022_02_04	282	7017.33	2353	523.667	84.6667	9.66667	3.66667	24.7	65.8333	18.6	20.8667
2022_02_04	116	9884.33	3507	820	120	21.3333	7.33333	24.1333	67.3333	18.4333	20.6
2022_02_04	155.5	9757.33	3231.67	720.667	139.667	21.3333	8	23.6667	68.6333	18.2667	20.3333
2022_02_28	144.45	10557.7	2694.33	704.667	113.667	17.3333	5.66667	22.5333	57.3667	14.3667	17.8333
2022_02_28	128.65	13286	3443	858.667	125.667	12.6667	6.66667	21.4667	59.7333	14	17.2333
2022_02_28	121.6	13829	3902.67	934	139	9	5	22	60.6667	14.7333	17.8
2022_03_01	47.8	7451	2289.33	556.333	84	10	4.33333	23.3667	60.1333	15.8333	18.8333
2022_03_01	22.4	9577	3114.33	659.667	113	13.3333	6	21.3667	64.6667	15.1333	17.7333
2022_03_01	23	8998.25	2836.75	650.25	112.25	11.5	6.25	21.65	64.675	15.425	18
2022_03_02	39.6	6003.33	2071.67	532.333	91.6667	4.66667	5.33333	22.8333	63.9667	16.3333	18.9333
2022_03_02	18.2	7661.67	2811.33	691.667	114.667	13	6.66667	21.6667	66.1	15.7667	18.2
2022_03_02	26.2	6110.67	1931	508.333	76.3333	10.6667	3.66667	21.4	65.9	15.5	17.9667
2022_03_03	13.3	4685.5	1494	458	63	10	2.5	22.65	64.15	16.2	18.8
2022_03_03	17.65	6493	2270	549.333	78.6667	10.3333	3	21.6667	66.3667	15.8333	18.2667
2022_03_03	18.5	8248.67	2784.67	602.333	91	15.6667	5.33333	21.6667	66.5667	15.8667	18.2667
2022_03_04	28.4	6287	1892.67	540.333	103.333	8.33333	5.66667	23.1	64.4667	16.7	19.2333
2022_03_04	14.45	8280.75	2531.25	709.25	105.5	9.5	4.5	22.175	65.825	16.175	18.625
2022_03_04	15.25	8574.33	2947.67	730	89	11	4	22.2667	65.4	16.1667	18.6667
2022_04_25	60.895	5542	1811	441	84.3333	8	6.3333	22.0667	66.0333	16.1333	18.5667
2022_04_25	100.11	8365.67	2781.33	736	119.333	12.6667	6.6667	21.9	66.5333	16.1	18.5
2022_04_25	148.395	7107	2278	627	81	9.3333	4.3333	21.7	66.5	15.9	18.3333
2022_04_26	339.45	4507.67	1483	456.333	70.6667	7.3333	3	23.3333	64.6667	17	19.4667
2022_04_26	18.04	8626.33	2842.67	855	112.333	12.6667	4.3333	22.3667	67.2	16.7333	18.9667
2022_04_26	53.305	8188.33	2812	688.333	111	14.6667	4.6667	21.9667	68.0667	16.5333	18.7333
2022_04_27	6.79	23905.7	7725.67	2082.67	331.333	33.3333	14.6667	26.4667	73.9667	22.1667	23.6333
2022_04_27	14.765	9376	2964	765.333	115.667	12.6667	6.6667	24.3	70.5	19.3333	21.1667
2022_04_27	9.11	9497.67	3069.67	618.333	99	14	6.3333	23.2	68.8	17.8667	19.9333
2022_04_28	36.98	6570.67	2004	522.333	90.3333	8.6667	4.6667	23.8667	59.8333	16.2667	19.3
2022_04_28	22.37	8372	3083.67	613	101.333	12.3333	8	22.1333	61.1	14.9667	18
2022_04_28	42.75	9982.33	3465.33	733.667	117.333	9	5	22.4333	61.7	15.4333	18.3333
2022_04_29	129.45	7014	2518.33	685	110	11	6	22.2333	64.4667	15.9333	18.5
2022_04_29	145.7	9699	3490.67	940.667	152.333	15.3333	7	21.7333	64.6667	15.5	18.1
2022_04_29	157.7	8679.67	3063.33	706.333	108.667	17.6667	5.6667	22.1667	64.4	15.8333	18.4667
2022_05_30	19.4375	5659.67	1691.33	410.667	68.3333	8	3.66667	21.6	63.0333	14.9333	17.7667
2022_05_30	14.1625	8175.67	3115.33	649	115	15.6667	5.33333	21.5333	64.4667	15.2667	17.9
2022_05_30	10.2725	8722	3339.33	763.667	131.333	13.6667	7.33333	21.6333	63.9	15.2333	17.9
2022_05_31	12.675	5894	2134	531.667	83	5.33333	2.33333	21.9	65.9667	16	18.4
2022_05_31	19.6925	8735.33	3022.67	797.667	126.667	17.3333	4	21.1667	67.1667	15.5667	17.9
2022_05_31	14.1325	9095.67	2917.67	756.333	101.667	13.6667	6	21.4	66.6667	15.6667	18.0667
2022_06_01	19.56	6864.25	2398	565.75	82	9.5	3.75	22.075	67.7	16.525	18.775
2022_06_01	11.625	8704.33	3205	745.667	103.333	17	4.66667	21.8333	67.6333	16.2667	18.5667
2022_06_01	19.9425	9428	3522.33	782.333	125.667	20	6	22.1333	67.4	16.5333	18.8
2022_06_02	13.075	22884	7810	2003.5	335.5	36	15.5	24.825	67.7	19.15	21.25
2022_06_02	14.8675	9293.67	3160	927.333	106.333	8	5	22.3	66.9667	16.6	18.8667
2022_06_02	17.4175	8742.67	3398.33	713.667	111	9.33333	4	22.1667	66.6667	16.4	18.7333
